# Supplementary material for: Forsythiaside A improves Influenza A virus infection through TLR7 signaling pathway in the lungs of mice
Source: BMC Complement Med Ther. 2022 Jun 22;22:164. doi: 10.1186/s12906-022-03644-8 (PMC9214192; doi:10.1186/s12906-022-03644-8)
Supplement: Supplementary file 2 — Additional file 2. Raw data RT-PCR. [file 12906_2022_3644_MOESM2_ESM.xlsx]

## Sheet: Sheet1
mRNA（WT）	Mock			Virus			Oseltamivir			FTA
	1	2	3	1	2	3	1	2	3	1	2	3
TLR7	1	0.999999	1	1.75508	1.62653	1.80347	0.968385	0.694874	0.791589	0.79758	0.552097	0.553752
MYD88	1	1	1	2.28139	2.58245	2.18229	1.3504	1.65771	1.05608	1.33043	2.03061	1.24812
NF-κB	1	1	1	1.18635	1.09615	1.30769	0.492815	0.949357	0.528496	0.980563	0.73306	0.618656
mRNA（TLR-/-）
TLR7	0	0	0	0	0	0	0	0	0	0	0	0
MYD88	1	1	1	1.76067	2.10653	1.86684	0.960691	0.90723	1.462	1.12559	1.43802	1.70389
NF-κB	1	1	1	1.39851	1.32974	1.30257	0.536892	0.728843	0.771749	0.823579	1.12577	1.28087
